# Supplementary material for: The role of Fragaria vesca homolog of a (Z)-3:(E)-2-hexenal isomerase in the development of green-leafy fruit aroma
Source: Hortic Res. 2025 Jun 26;12(10):uhaf163. doi: 10.1093/hr/uhaf163 (PMC12528648; doi:10.1093/hr/uhaf163)
Supplement: Web_Material_uhaf163 [file web_material_uhaf163.zip]

Archive with 5 entries (5 files):
- Figure S3 rev.pdf
- Figure_S1.pdf
- Figure_S2 rev.pdf
- Supplement_rev2.docx
- Supplementari File_rev2.pdf
